# Supplementary material for: An Immune Response Network Associated with Blood Lipid Levels
Source: PLoS Genet. 2010 Sep 9;6(9):e1001113. doi: 10.1371/journal.pgen.1001113 (PMC2936545; doi:10.1371/journal.pgen.1001113)
Supplement: Table S1 — Genes showing significant evidence of association with lipid meta-trait. (0.04 MB XLS) [file pgen.1001113.s007.xls]

## Sheet: Sheet1
Trait	Chromosome	Position	P value	P value (corrected)	F statistic	Gene
Meta lipids	3	48869652	9.92929e-42	3.51685e-37	36.93	SLC25A20
Meta lipids	15	48321493	7.36548e-37	2.60878e-32	32.09	HDC
Meta lipids	3	150097094	2.53674e-33	8.98487e-29	28.71	CPA3
Meta lipids	1	203893823	7.73788e-28	2.74068e-23	23.65	SLC45A3
Meta lipids	3	129681589	3.90352e-26	1.38259e-21	22.13	GATA2
Meta lipids	1	157544285	5.28513e-25	1.87194e-20	21.13	FCER1A
Meta lipids	7	95051149	4.72253e-24	1.67267e-19	20.3	PDK4
Meta lipids	11	59622246	1.02313e-23	3.62383e-19	20.01	MS4A2
Meta lipids	8	33490552	1.40186e-19	4.96525e-15	16.46	SNORD13
Meta lipids	11	55415610	5.55306e-19	1.96684e-14	15.96	SPRYD5
Meta lipids	1	204405726	1.37428e-18	4.86757e-14	15.63	C1ORF186
Meta lipids	6	26212414	1.77762e-14	6.29615e-10	12.23	HIST1H4C
Meta lipids	11	68283656	5.00518e-13	1.77278e-08	11.05	CPT1A
Meta lipids	11	59594827	3.79303e-12	1.34345e-07	10.34	MS4A3
Meta lipids	21	29469766	1.42559e-10	5.04928e-06	9.07	C21ORF7
Meta lipids	4	159847295	2.1996e-10	7.79076e-06	8.92	ETFDH
Meta lipids	19	50688370	4.26835e-10	1.51181e-05	8.69	RTN2
Meta lipids	2	192407481	9.57632e-10	3.39184e-05	8.41	SDPR
Meta lipids	9	106583321	1.25056e-09	4.42936e-05	8.32	ABCA1
Meta lipids	6	34339344	2.05309e-09	7.27185e-05	8.15
Meta lipids	1	245806385	3.45186e-09	0.000122261	7.97	C1ORF150
Meta lipids	9	19106194	3.59038e-09	0.000127168	7.95	ADFP
Meta lipids	9	19106260	4.98352e-09	0.000176511	7.84	ADFP
Meta lipids	5	85949563	5.71867e-09	0.000202549	7.79	COX7C
Meta lipids	8	48812282	7.99183e-09	0.000283063	7.68	CEBPD
Meta lipids	12	115953221	8.34777e-09	0.00029567	7.66	FBXW8
Meta lipids	1	45014767	1.06635e-08	0.000377689	7.58	SNORD46
Meta lipids	17	55591584	1.21346e-08	0.000429794	7.53	CA4
Meta lipids	7	65709374	1.38492e-08	0.000490526	7.48
Meta lipids	12	105156317	1.39216e-08	0.000493088	7.48	CKAP4
Meta lipids	22	17803280	2.38872e-08	0.00084606	7.3	MRPL40
Meta lipids	11	299223	2.44891e-08	0.000867378	7.29	IFITM2
Meta lipids	12	107206207	2.62341e-08	0.000929187	7.26	HS.197143
Meta lipids	12	4284268	3.9979e-08	0.00141602	7.12	CCND2
Meta lipids	14	74818114	4.40777e-08	0.00156119	7.08	FOS
Meta lipids	10	106062072	5.10706e-08	0.00180887	7.03	KIAA1754
Meta lipids	19	52516830	5.25894e-08	0.00186266	7.02	C5AR1
Meta lipids	19	2224160	5.40463e-08	0.00191427	7.01	OAZ1
Meta lipids	1	152230698	5.52026e-08	0.00195522	7	RPS27
Meta lipids	2	218736140	5.80355e-08	0.00205556	6.99	IL8RA
Meta lipids	1	1672959	6.50522e-08	0.00230408	6.95	NADK
Meta lipids	19	48848309	6.85052e-08	0.00242639	6.93	PLAUR
Meta lipids	18	58942032	7.0815e-08	0.0025082	6.92	BCL2
Meta lipids	1	35679235	7.23257e-08	0.00256171	6.91	KIAA0319L
Meta lipids	1	44216369	7.56698e-08	0.00268015	6.9	ATP6V0B
Meta lipids	7	22819163	7.71799e-08	0.00273363	6.89	TOMM7
Meta lipids	2	70362214	8.29587e-08	0.00293832	6.86	SNRPG
Meta lipids	14	93924899	8.60766e-08	0.00304875	6.85	SERPINA1
Meta lipids	6	167471898	9.13522e-08	0.0032356	6.83	CCR6
Meta lipids	8	22941903	9.17657e-08	0.00325025	6.83	TNFRSF10B
Meta lipids	17	50825362	1.07305e-07	0.00380065	6.77	MMD
Meta lipids	11	77604355	1.16207e-07	0.00411594	6.75	GAB2
Meta lipids	16	56277101	1.37636e-07	0.00487493	6.69	GPR97
Meta lipids	1	27054486	1.44624e-07	0.00512242	6.67	ZDHHC18
Meta lipids	1	26519273	1.67982e-07	0.00594975	6.62	CD52
Meta lipids	6	16256091	2.14766e-07	0.00760678	6.53	MYLIP
Meta lipids	7	92072593	2.29943e-07	0.00814436	6.51	CDK6
Meta lipids	7	134500907	2.48843e-07	0.00881378	6.48	TMEM140
Meta lipids	13	22168610	2.53053e-07	0.00896288	6.48	FTHL7
Meta lipids	1	33562558	2.82815e-07	0.010017	6.44	PHC2
Meta lipids	20	60395522	3.26549e-07	0.011566	6.39	RPS21
Meta lipids	7	140049182	3.56602e-07	0.0126305	6.36	NDUFB2
Meta lipids	11	44911207	3.7889e-07	0.0134199	6.33	TP53I11
Meta lipids	17	7533	4.3504e-07	0.0154087	6.29
Meta lipids	7	97758418	5.11242e-07	0.0181077	6.23	BRI3
Meta lipids	10	71636026	5.14594e-07	0.0182264	6.23	PPA1
Meta lipids	9	139183038	6.09751e-07	0.0215968	6.17	LRRC26
Meta lipids	9	89330079	6.12058e-07	0.0216785	6.17	DAPK1
Meta lipids	19	48852486	6.48353e-07	0.022964	6.15	PLAUR
Meta lipids	1	148123003	7.14233e-07	0.0252974	6.11	HIST2H2BE
Meta lipids	2	71763245	7.48312e-07	0.0265045	6.1	DYSF
Meta lipids	18	58942138	7.58468e-07	0.0268642	6.09	BCL2
Meta lipids	5	167878685	7.66808e-07	0.0271596	6.09	RARS
Meta lipids	11	47333096	8.09666e-07	0.0286776	6.07	SPI1
Meta lipids	16	79567257	9.2765e-07	0.0328564	6.02	C16ORF61
Meta lipids	20	24891887	9.41536e-07	0.0333483	6.02	C20ORF3
Meta lipids	22	30344924	9.57967e-07	0.0339302	6.01	PISD
Meta lipids	1	224318682	9.85485e-07	0.0349049	6	H3F3A
Meta lipids	19	50882589	1.00073e-06	0.0354448	6	SNRPD2
Meta lipids	22	20457168	1.02081e-06	0.0361562	5.99	MAPK1
Meta lipids	15	56265152	1.0348e-06	0.0366517	5.98	AQP9
Meta lipids	11	1731060	1.06783e-06	0.0378214	5.97	CTSD
Meta lipids	1	11958106	1.12725e-06	0.039926	5.95	PLOD1
Meta lipids	11	63283633	1.16748e-06	0.0413511	5.94	RTN3
Meta lipids	19	41090225	1.17049e-06	0.0414577	5.94	TYROBP
