# Supplementary material for: An Immune Response Network Associated with Blood Lipid Levels
Source: PLoS Genet. 2010 Sep 9;6(9):e1001113. doi: 10.1371/journal.pgen.1001113 (PMC2936545; doi:10.1371/journal.pgen.1001113)
Supplement: Table S2 — Genes comprising the LL module. (0.02 MB XLS) [file pgen.1001113.s008.xls]

## Sheet: Sheet1
Module	Gene	Probe ID
LL	C1ORF186	ILMN_1690209
LL	CPA3	ILMN_1766551
LL	ENPP3	ILMN_1749131
LL	FCER1A	ILMN_1688423
LL	GATA2	ILMN_2102670
LL	HDC	ILMN_1792323
LL	HS.132563	ILMN_1899034
LL	MS4A2	ILMN_1806721
LL	MS4A3	ILMN_1695530
LL	MS4A3	ILMN_1751625
LL	SLC45A3	ILMN_1726114
LL	SPRYD5	ILMN_1753648
