# Supplementary material for: An Immune Response Network Associated with Blood Lipid Levels
Source: PLoS Genet. 2010 Sep 9;6(9):e1001113. doi: 10.1371/journal.pgen.1001113 (PMC2936545; doi:10.1371/journal.pgen.1001113)
Supplement: Table S3 — Cis expression quantitative trait loci in the LL module. (0.02 MB XLS) [file pgen.1001113.s009.xls]

## Sheet: Sheet1
Gene	Chr	Probe position	SNP	Coded allele	SNP position	P value	Beta	Permuted significance	LL association P	LL association F statistic
SLC45A3	1	203893823	rs12569123	C	204794597	9.44245e-05	-0.2901	0.05	0.05665	1.73422
SLC45A3	1	203893823	rs12569261	A	204793883	9.69815e-05	-0.2897	0.05	0.1761	1.21868
FCER1A	1	157544285	rs2251746	C	157538684	0.000182849	-0.1679	-	4.282e-06	4.0823
